# Supplementary material for: Cancer-associated fibroblast–secreted collagen is associated with immune inhibitor receptor LAIR1 in gliomas
Source: J Clin Invest. 2024 Feb 15;134(4):e176613. doi: 10.1172/JCI176613 (PMC10866651; doi:10.1172/JCI176613)
Supplement: Supporting data values [file jci-134-176613-s049.xlsx]

## Sheet: Figure 1B
HB	LGG	HGG
0.7	0.421627	0.9
0.8	0.632911	60.1
0.6	0.862344	44
	0.186728	2.2
	0.556218	14.8
	0.160064
	0.756757
	0.195209
	0.34147
	0.435294
	0.550759
	0.892388
	0.570285

## Sheet: Figure 1C
	NB	HGG	LGG
Immune	1	6719	11
Steady	101	2273	365
Mechano	49	730	201

## Sheet: Figure 1I
COL6A1 High			COL6A1 Low
Sample 1	Sample 2	Sample 3	Sample 1	Sample 2	Sample 3
52	42	42	0	3	5
32	44	65	10	0	1
21	55	37	0	0	0
25	50	40	0	0	4
40	27	4	0	0	3
